# Supplementary material for: Using a Knowledge and Awareness Survey to Engage and Inform a Community-Based Tuberculosis Intervention among Nomads in Adamawa State, Nigeria
Source: Trop Med Infect Dis. 2024 Jul 23;9(8):167. doi: 10.3390/tropicalmed9080167 (PMC11359801; doi:10.3390/tropicalmed9080167)
Supplement: Supplementary file 1 [file tropicalmed-09-00167-s001.zip]

Archive with 1 entries (1 files):
- tropicalmed-2967693-supplementary.pdf
